# Supplementary material for: Undergraduate medical education amid COVID-19: a qualitative analysis of enablers and barriers to acquiring competencies in distant learning using focus groups
Source: Med Educ Online. 2021 Jun 15;26(1):1940765. doi: 10.1080/10872981.2021.1940765 (PMC8208109; doi:10.1080/10872981.2021.1940765)
Supplement: Supplemental Material [file ZMEO_A_1940765_SM1885.zip]

Archive with 3 entries (2 files):
- Supplementary/
- Supplementary/Supplement 1 Questioning Routes.docx
- Supplementary/Supplement 2 Results Nonverbal communication.docx
